# Supplementary material for: Hydroponic Ginseng ROOT Mediated with CMC Polymer-Coated Zinc Oxide Nanoparticles for Cellular Apoptosis via Downregulation of BCL-2 Gene Expression in A549 Lung Cancer Cell Line
Source: Molecules. 2023 Jan 16;28(2):906. doi: 10.3390/molecules28020906 (PMC9861826; doi:10.3390/molecules28020906)
Supplement: Supplementary file 1 [file molecules-28-00906-s001.zip]

Archive with 3 entries (3 files):
- Supplementry Figure list.pptx
- Supplementry Table file.docx
- Supplementry Table file.pdf
